# Supplementary material for: The Paternal Landscape along the Bight of Benin – Testing Regional Representativeness of West-African Population Samples Using Y-Chromosomal Markers
Source: PLoS One. 2015 Nov 6;10(11):e0141510. doi: 10.1371/journal.pone.0141510 (PMC4636292; doi:10.1371/journal.pone.0141510)
Supplement: S1 Table — N, number of Y chromosomes; Phylogeny: data are analysed based on Y-chromosomal phylogeny/phylogenies as represented in S1–S6 Figs; Y-STRs: Y-STR data were available for analysis (+) or unavailable (-). (XLSX) [file pone.0141510.s012.xlsx]

## Sheet: Blad1
S1 Table
Code	N	Country	Sampling location	Coordinates	Ethnic	Linguistic affiliation	Reference	Phylogeny	Y-STRs
A1	112	Burkina Faso	Dedougou	12°26'N / 3°27'W	Mande	Niger-Congo	de Felippo et al. 2011	Fig. S4,S6	-
A2	138	Burkina Faso	Ouagadougou	12°21'N / 1°31'W	Gur	Niger-Congo	de Felippo et al. 2011	Fig. S4,S6	-
B1	49	Ivory Coast	Abidjan	5°19'N / 4°02W	Aizi	Niger-Congo	Brucato et al. 2010	Fig. S3,S4,S6	+
B2	41	Ivory Coast	Man	7°24'N / 7°33'W	Yacouba	Niger-Congo	Brucato et al. 2010	Fig. S3,S4,S6	+
C1	205	Ghana	Upper east region of Ghana	10°41'N / 0°13'W	Bimoba	Niger-Congo	Sanchez-Faddeev et al. 2013	Fig. S2,S3,S4,S5,S6	+
C2	94	Ghana	Asante	6°06'N / 1°52'W	Akan	Niger-Congo	Ansari Pour et al. 2013	Fig. S5,S6	-
C3	88	Ghana	Ewe	6°35'N / 0°28'E	Ewe	Niger-Congo	Ansari Pour et al. 2013	Fig. S5,S6	-
C4	60	Ghana	Fante	5°49'N / 2°49'W	Akan	Niger-Congo	Ansari Pour et al. 2013	Fig. S5,S6	-
D1	78	Benin	Abomey-Calavi	6°26'N / 2°21'E	Mixture		Brucato et al. 2010	Fig. S3,S4,S6	+
D2	34	Benin	Natitingou	10°20'N / 1°26'E	Bariba	Niger-Congo	Present study	Fig. S1,S2,S3,S4,S5,S6	+
D3	13	Benin	Konehandri & Pingou	10°40'N / 1°04'E	Berba	Niger-Congo	Present study	Fig. S1,S2,S3,S4,S5,S6	+
D4	37	Benin	Natitingou	10°20'N / 1°26'E	Dendi	Nilo-Saharan	Present study	Fig. S1,S2,S3,S4,S5,S6	+
D5	36	Benin	Cotonou	6°20'N / 2°25'E	Fon	Niger-Congo	Present study	Fig. S1,S2,S3,S4,S5,S6	+
E1	52	Nigeria	Makurdi	7°43'N / 8°32'E	Tivoid	Niger-Congo Bantu	Montano et al. 2011	Fig. S2,S3,S4,S5,S6	+
E2	40	Nigeria	Otukpo	7°11'N / 8°08'E	Idoma	Niger-Congo	Montano et al. 2011	Fig. S2,S3,S4,S5,S6	+
E3	40	Nigeria	Idah	7°05′N / 6°45′E	Igala	Niger-Congo	Montano et al. 2011	Fig. S2,S3,S4,S5,S6	+
E4	56	Nigeria	Abak	4°58'N / 7°46'E	Annang	Niger-Congo	Ansari Pour et al. 2013	Fig. S5,S6	-
E5	48	Nigeria	Afaha Eket	4°39'N / 7°56'E	Ibibio	Niger-Congo	Ansari Pour et al. 2013	Fig. S5,S6	-
E6	50	Nigeria	Afaha Okpo	4°49'N / 8°13'E	Oron	Niger-Congo	Ansari Pour et al. 2013	Fig. S5,S6	-
E7	49	Nigeria	Afaha Ukwong	4°45'N / 8°15'E	Oron	Niger-Congo	Ansari Pour et al. 2013	Fig. S5,S6	-
E8	99	Nigeria	Calabar	4°57'N / 8°19'E	Igbo	Niger-Congo	Ansari Pour et al. 2013	Fig. S5,S6	-
E9	48	Nigeria	Ediene Ikono	4°47'N / 7°53'E	Ibibio	Niger-Congo	Ansari Pour et al. 2013	Fig. S5,S6	-
E10	48	Nigeria	Efut Akpabuyo	4°54'N / 8°26'E	Efik	Niger-Congo	Ansari Pour et al. 2013	Fig. S5,S6	-
E11	49	Nigeria	Efut Odukpani	5°10'N / 7°58'E	Efik	Niger-Congo	Ansari Pour et al. 2013	Fig. S5,S6	-
E12	47	Nigeria	Ejagham-Akamkpa	5°20'N / 8°20'E	Ejagham	Niger-Congo	Ansari Pour et al. 2013	Fig. S5,S6	-
E13	83	Nigeria	Ejagham-Calabar	4°57'N / 8°19'E	Ejagham	Niger-Congo	Ansari Pour et al. 2013	Fig. S5,S6	-
E14	49	Nigeria	Eziagu Nenwe	6°70'N / 7°31'E	Igbo	Niger-Congo	Ansari Pour et al. 2013	Fig. S5,S6	-
E15	42	Nigeria	Ikono	4°59'N / 7°45'E	Annang	Niger-Congo	Ansari Pour et al. 2013	Fig. S5,S6	-
E16	50	Nigeria	Itam	5°02'N / 7°50'E	Ibibio	Niger-Congo	Ansari Pour et al. 2013	Fig. S5,S6	-
E17	54	Nigeria	Nike Enugu	6°25'N / 7°28'E	Igbo	Niger-Congo	Ansari Pour et al. 2013	Fig. S5,S6	-
E18	48	Nigeria	Nnung Ndem-Onna	4°37'N / 7°50'E	Ibibio	Niger-Congo	Ansari Pour et al. 2013	Fig. S5,S6	-
E19	50	Nigeria	Ntan Ibiono	5°13'N / 7°55'E	Ibibio	Niger-Congo	Ansari Pour et al. 2013	Fig. S5,S6	-
E20	50	Nigeria	Obong Itam	5°07'N / 7°58'E	Ibibio	Niger-Congo	Ansari Pour et al. 2013	Fig. S5,S6	-
E21	49	Nigeria	Oku-Itu	5°07'N / 7°55'E	Ibibio	Niger-Congo	Ansari Pour et al. 2013	Fig. S5,S6	-
E22	48	Nigeria	Oku-Uyo	5°05'N / 7°58'E	Ibibio	Niger-Congo	Ansari Pour et al. 2013	Fig. S5,S6	-
E23	50	Nigeria	Ukpom Ete	4°37'N / 7°39'E	Ibibio	Niger-Congo	Ansari Pour et al. 2013	Fig. S5,S6	-
E24	50	Nigeria	Uwanse	4°57'N / 8°19'E	Efik	Niger-Congo	Ansari Pour et al. 2013	Fig. S5,S6	-
F1	43	Cameroon	Ebone	4°52'N / 9°54'E	Oroko	Niger-Congo Bantu	Montano et al. 2011	Fig. S2,S3,S4,S5,S6	+
F2	32	Cameroon	Bafoussam	5°46'N / 10°41'E	Bamileke	Niger-Congo Bantu	Montano et al. 2011	Fig. S2,S3,S4,S5,S6	+
F3	41	Cameroon	Yaoundè	3°52'N / 11°31'E	Basaa	Niger-Congo Bantu	Montano et al. 2011	Fig. S2,S3,S4,S5,S6	+
F4	33	Cameroon	Bankim	6°04'N / 11°28'E	Tikar	Niger-Congo Bantu	Ansari Pour et al. 2013	Fig. S5,S6	-
F5	117	Cameroon	Foumban	5°43'N / 10°54'E	Bamoun	Niger-Congo Bantu	Ansari Pour et al. 2013	Fig. S5,S6	-
F6	116	Cameroon	Wum	6°23'N / 10°04'E	Aghem	Niger-Congo Bantu	Ansari Pour et al. 2013	Fig. S5,S6	-
