# Supplementary material for: The Paternal Landscape along the Bight of Benin – Testing Regional Representativeness of West-African Population Samples Using Y-Chromosomal Markers
Source: PLoS One. 2015 Nov 6;10(11):e0141510. doi: 10.1371/journal.pone.0141510 (PMC4636292; doi:10.1371/journal.pone.0141510)
Supplement: S3 Table — The subhaplogroups were called using the nomenclature proposed in van Oven et al. [40]. The highest subhaplogroup frequency is underlined for each population sample. The nomenclature and the references of the population samples are available in S1 Table. (XLSX) [file pone.0141510.s014.xlsx]

## Sheet: Blad1
S3 Table
Sub-haplogroup	C1			D2			D3			D4			D5			E1			E2			E3			F1			F2			F3
	N	f		N	f		N	f		N	f		N	f		N	f		N	f		N	f		N	f		N	f		N	f
Y (xBCDEF-M91)	0	0.0		0	0.0		0	0.0		0	0.0		1	2.8		1	1.9		1	2.5		2	5.0		0	0.0		0	0.0		0	0.0
B-M60*	0	0.0		0	0.0		0	0.0		0	0.0		0	0.0		1	1.9		1	2.5		0	0.0		0	0.0		0	0.0		0	0.0
B-M150	0	0.0		0	0.0		0	0.0		0	0.0		0	0.0		1	1.9		0	0.0		2	5.0		0	0.0		0	0.0		1	2.4
E-M75	0	0.0		0	0.0		0	0.0		1	2.7		0	0.0		3	5.8		1	2.5		0	0.0		0	0.0		0	0.0		0	0.0
E-M33	0	0.0		3	8.8		0	0.0		2	5.4		2	5.6		0	0.0		0	0.0		0	0.0		0	0.0		0	0.0		0	0.0
E-M2*	61	29.8		0	0.0		2	15.4		3	8.1		2	5.6		4	7.7		2	5.0		1	2.5		2	4.7		2	6.3		1	2.4
E-M191*	0	0.0		2	5.9		5	38.5		4	10.8		1	2.8		2	3.8		0	0.0		0	0.0		0	0.0		0	0.0		1	2.4
E-U174*	22	10.7		12	35.3		2	15.4		11	29.7		13	36.1		34	65.4		26	65.0		25	62.5		15	34.9		13	40.6		3	7.3
E-P116	0	0.0		0	0.0		0	0.0		0	0.0		0	0.0		0	0.0		0	0.0		0	0.0		0	0.0		0	0.0		8	19.5
E-U175*	0	0.0		0	0.0		0	0.0		1	2.7		0	0.0		0	0.0		0	0.0		0	0.0		1	2.3		0	0.0		0	0.0
E-U209*	122	59.5		5	14.7		0	0.0		8	21.6		11	30.6		4	7.7		1	2.5		1	2.5		24	55.8		10	31.3		23	56.1
E-U290	0	0.0		9	26.5		4	30.8		5	13.5		6	16.7		2	3.8		6	15.0		9	22.5		1	2.3		7	21.9		2	4.9
E-M35*	0	0.0		1	2.9		0	0.0		1	2.7		0	0.0		0	0.0		0	0.0		0	0.0		0	0.0		0	0.0		0	0.0
E-V12	0	0.0		0	0.0		0	0.0		1	2.7		0	0.0		0	0.0		0	0.0		0	0.0		0	0.0		0	0.0		0	0.0
R-M207	0	0.0		2	5.9		0	0.0		0	0.0		0	0.0		0	0.0		2	5.0		0	0.0		0	0.0		0	0.0		2	4.9
Total	205			34			13			37			36			52			40			40			43			32			41
