# Supplementary material for: The Paternal Landscape along the Bight of Benin – Testing Regional Representativeness of West-African Population Samples Using Y-Chromosomal Markers
Source: PLoS One. 2015 Nov 6;10(11):e0141510. doi: 10.1371/journal.pone.0141510 (PMC4636292; doi:10.1371/journal.pone.0141510)
Supplement: S5 Table — The subhaplogroups were called using the nomenclature proposed in van Oven et al. [40]. The highest subhaplogroup frequency is underlined for each population sample. The nomenclature and the references of the population samples are available in S1 Table. (XLSX) [file pone.0141510.s016.xlsx]

## Sheet: Blad1
S5 Table
Sub-haplogroup	A1			A2			B1			B2			C1			D1			D2			D3			D4			D5			E1			E2			E3			F1			F2			F3
	N	f		N	f		N	f		N	f		N	f		N	f		N	f		N	f		N	f		N	f		N	f		N	f		N	f		N	f		N	f		N	f
Y (xBCDEF-M91)	0	0.0		0	0.0		1	2.0		0	0.0		0	0.0		1	1.3		0	0.0		0	0.0		0	0.0		1	2.8		1	1.9		1	2.5		2	5.0		0	0.0		0	0.0		0	0.0
B-M60	8	7.1		3	2.2		0	0.0		0	0.0		0	0.0		0	0.0		0	0.0		0	0.0		0	0.0		0	0.0		2	3.8		1	2.5		2	5.0		0	0.0		0	0.0		1	2.4
E-M96*	1	0.9		1	0.7		0	0.0		0	0.0		0	0.0		0	0.0		0	0.0		0	0.0		0	0.0		0	0.0		0	0.0		0	0.0		0	0.0		0	0.0		0	0.0		0	0.0
E-M33	21	18.8		5	3.6		0	0.0		0	0.0		0	0.0		0	0.0		3	8.8		0	0.0		2	5.4		2	5.6		0	0.0		0	0.0		0	0.0		0	0.0		0	0.0		0	0.0
E-M2*	46	41.1		25	18.1		6	12.2		8	19.5		61	29.8		37	47.4		0	0.0		2	15.4		3	8.1		2	5.6		4	7.7		2	5.0		1	2.5		2	4.7		2	6.3		1	2.4
E-M191*	9	8.0		39	28.3		10	20.4		21	51.2		0	0.0		8	10.3		2	5.9		5	38.5		4	10.8		1	2.8		2	3.8		0	0.0		0	0.0		0	0.0		0	0.0		1	2.4
E-U174	3	2.7		9	6.5		12	24.5		1	2.4		22	10.7		20	25.6		12	35.2		2	15.4		11	29.7		13	36.1		34	65.4		26	65.0		25	62.5		15	34.9		13	40.6		11	26.8
E-U175	20	17.9		53	38.4		20	40.8		11	26.8		122	59.5		7	9.0		14	41.2		4	30.8		14	37.8		17	47.2		6	11.5		7	17.5		10	25.0		26	60.5		17	53.1		25	61.0
E-M35	2	1.8		3	2.2		0	0.0		0	0.0		0	0.0		0	0.0		1	2.9		0	0.0		2	5.4		0	0.0		0	0.0		0	0.0		0	0.0		0	0.0		0	0.0		0	0.0
E-M75	0	0.0		0	0.0		0	0.0		0	0.0		0	0.0		4	5.1		0	0.0		0	0.0		1	2.7		0	0.0		3	5.8		1	2.5		0	0.0		0	0.0		0	0.0		0	0.0
R-M207	2	1.8		0	0.0		0	0.0		0	0.0		0	0.0		1	1.3		2	5.9		0	0.0		0	0.0		0	0.0		0	0.0		2	5.0		0	0.0		0	0.0		0	0.0		2	4.9
Total	112			138			49			41			205			78			34			13			37			36			52			40			40			43			32			41
