# Supplementary material for: The Paternal Landscape along the Bight of Benin – Testing Regional Representativeness of West-African Population Samples Using Y-Chromosomal Markers
Source: PLoS One. 2015 Nov 6;10(11):e0141510. doi: 10.1371/journal.pone.0141510 (PMC4636292; doi:10.1371/journal.pone.0141510)
Supplement: S6 Table — The subhaplogroups were called using the nomenclature proposed in van Oven et al. [40]. The highest subhaplogroup frequency is underlined for each population sample. The nomenclature and the references of the population samples are available in S1 Table. (XLSX) [file pone.0141510.s017.xlsx]

## Sheet: Blad1
S6 Table
Sub-haplogroup	C1			C2			C3			C4			D2			D3			D4			D5			E1			E2			E3			E4			E5			E6			E7			E8			E9
	N	f		N	f		N	f		N	f		N	f		N	f		N	f		N	f		N	f		N	f		N	f		N	f		N	f		N	f		N	f		N	f		N
Y (xBCDEF-M91)	0	0.0		5	5.3		0	0.0		1	1.7		0	0.0		0	0.0		0	0.0		1	2.8		1	1.9		1	2.5		2	5.0		0	0.0		0	0.0		0	0.0		1	2.0		1	1.0		0
B-M60	0	0.0		0	0.0		2	2.3		0	0.0		0	0.0		0	0.0		0	0.0		0	0.0		2	3.8		1	2.5		2	5.0		3	5.4		6	12.5		1	2.0		5	10.2		7	7.1		4
D-M174	0	0.0		0	0.0		0	0.0		0	0.0		0	0.0		0	0.0		0	0.0		0	0.0		0	0.0		0	0.0		0	0.0		0	0.0		0	0.0		1	2.0		0	0.0		1	1.0		0
E-M96*	0	0.0		4	4.3		4	4.5		1	1.7		4	11.8		0	0.0		5	13.5		2	5.6		3	5.8		1	2.5		0	0.0		2	3.6		2	4.2		3	6.0		1	2.0		1	1.0		2
E-M2*	61	29.8		23	24.5		10	11.4		18	30.0		0	0.0		2	15.4		3	8.1		2	5.6		4	7.7		2	5.0		1	2.5		3	5.4		5	10.4		1	2.0		2	4.1		6	6.1		1
E-M191	22	10.7		29	30.9		37	42.0		15	25.0		14	41.2		7	53.8		15	40.5		14	28.9		36	68.2		26	65.0		25	62.5		20	35.7		17	35.4		23	46.0		20	40.8		47	47.5		20
E-U175*	122	59.5		10	10.6		9	10.2		10	16.7		5	14.7		0	0.0		9	24.3		11	30.6		4	7.7		1	2.5		1	2.5		6	10.7		2	4.2		3	6.0		5	10.2		12	12.1		4
E-U290	0	0.0		23	24.5		24	27.3		13	21.7		9	26.5		4	30.8		5	13.5		6	16.7		2	3.8		6	15.0		9	22.5		22	39.3		16	33.3		18	36.0		15	30.6		24	24.2		15
KLT-M9	0	0.0		0	0.0		0	0.0		0	0.0		0	0.0		0	0.0		0	0.0		0	0.0		0	0.0		0	0.0		0	0.0		0	0.0		0	0.0		0	0.0		0	0.0		0	0.0		0
P-P295*	0	0.0		0	0.0		2	2.3		2	3.3		2	5.9		0	0.0		0	0.0		0	0.0		0	0.0		2	5.0		0	0.0		0	0.0		0	0.0		0	0.0		0	0.0		0	0.0		1
Total	205			94			88			60			34			13			37			36			52			40			40			56			48			50			49			99			47
[truncated: 43 more columns]
