# Supplementary material for: The Paternal Landscape along the Bight of Benin – Testing Regional Representativeness of West-African Population Samples Using Y-Chromosomal Markers
Source: PLoS One. 2015 Nov 6;10(11):e0141510. doi: 10.1371/journal.pone.0141510 (PMC4636292; doi:10.1371/journal.pone.0141510)
Supplement: S7 Table — The subhaplogroups were called using the phylogeny given in S6 Fig and the nomenclature proposed in van Oven et al. [40]. The highest subhaplogroup frequency is underlined for each population sample. The nomenclature and the references of the population samples are available in S1 Table. (XLSX) [file pone.0141510.s018.xlsx]

## Sheet: Blad1
S7 Table
Sub-haplogroup	A1			A2			B1			B2			C1			C2			C3			C4			D1			D2			D3			D4			D5			E1			E2			E3			E4
	N	f		N	f		N	f		N	f		N	f		N	f		N	f		N	f		N	f		N	f		N	f		N	f		N	f		N	f		N	f		N	f		N
Y (xBCDEF-M91)	0	0.0		0	0.0		1	2.0		0	0.0		0	0.0		5	5.3		0	0.0		1	1.7		1	1.3		0	0.0		0	0.0		0	0.0		1	2.8		1	1.9		1	2.5		2	5.0		0
B-M60	8	7.1		3	2.2		0	0.0		0	0.0		0	0.0		0	0.0		2	2.3		0	0.0		0	0.0		0	0.0		0	0.0		0	0.0		0	0.0		2	3.8		1	2.5		2	5.0		3
D-M174	0	0.0		0	0.0		0	0.0		0	0.0		0	0.0		0	0.0		0	0.0		0	0.0		0	0.0		0	0.0		0	0.0		0	0.0		0	0.0		0	0.0		0	0.0		0	0.0		0
E-M96*	24	21.4		9	6.5		0	0.0		0	0.0		0	0.0		4	4.3		4	4.5		1	1.7		4	5.1		4	11.8		0	0.0		5	13.5		2	5.6		3	5.8		1	2.5		0	0.0		2
E-M2*	46	41.1		25	18.1		6	12.2		8	19.5		61	29.8		23	24.5		10	11.4		18	30.0		37	47.4		0	0.0		2	15.4		3	8.1		2	5.6		4	7.7		2	5.0		1	2.5		3
E-M191	12	10.7		48	34.7826		22	44.9		22	53.7		22	10.7		29	30.9		37	42.0		15	25.0		28	35.9		14	41.2		7	53.8		15	40.5		14	38.9		36	69.2		26	65.0		25	62.5		20
E-U175	20	17.9		53	38.4		20	40.8		11	26.8		122	59.5		33	35.1		33	37.5		23	38.3		7	9.0		14	41.2		4	30.8		14	37.8		17	47.2		6	11.5		7	17.5		10	25.0		28
KLT-M9*	0	0.0		0	0.0		0	0.0		0	0.0		0	0.0		0	0.0		0	0.0		0	0.0		0	0.0		0	0.0		0	0.0		0	0.0		0	0.0		0	0.0		0	0.0		0	0.0		0
P-P295*	2	1.8		0	0.0		0	0.0		0	0.0		0	0.0		0	0.0		2	2.3		2	3.3		1	1.3		2	5.9		0	0.0		0	0.0		0	0.0		0	0.0		2	5.0		0	0.0		0
Total	112			138			49			41			205			94			88			60			78			34			13			37			36			52			40			40			56
[truncated: 53 more columns]
