# Supplementary material for: The Paternal Landscape along the Bight of Benin – Testing Regional Representativeness of West-African Population Samples Using Y-Chromosomal Markers
Source: PLoS One. 2015 Nov 6;10(11):e0141510. doi: 10.1371/journal.pone.0141510 (PMC4636292; doi:10.1371/journal.pone.0141510)
Supplement: S8 Table — *, p <0.05; **, p <0.01; ***, significant after Bonferroni correction. The shades of grey are different between *, ** and ***. The nomenclature and the references of the population samples are available in S1 Table. (XLSX) [file pone.0141510.s019.xlsx]

## Sheet: Blad1
Table S8
A.
	C1	D2	D3	D4	D5	E1	E2	E3	F1	F2	F3
C1	-
D2	0.26287***	-
D3	0.33845***	0.07179*	-
D4	0.17029***	-0.00353	0.05641*	-
D5	0.15967***	0.00040	0.12444**	-0.01274	-
E1	0.35607***	0.09535**	0.24928***	0.09111***	0.09281**	-
E2	0.38567***	0.06752*	0.23381***	0.09495**	0.09354***	-0.00315	-
E3	0.39049***	0.05319*	0.21493***	0.09160**	0.08647**	0.02002	-0.01298	-
F1	0.08910***	0.13537***	0.29889***	0.07574**	0.04066	0.21273***	0.24440***	0.24915***	-
F2	0.18104***	0.00415	0.14565**	0.00029	-0.02363	0.09127**	0.08483**	0.07469*	0.05114	-
F3	0.08456**	0.17681***	0.27204***	0.11621***	0.10860***	0.32978***	0.34595***	0.34320***	0.06845*	0.13283***	-
B.
	B1	B2	C1	D1	D2	D3	D4	D5	E1	E2	E3	F1	F2	F3
B1	-
B2	-0.02083	-
C1	0.09300***	0.09300***	-
D1	0.13179***	0.13179**	0.22327***	-
D2	0.01663	0.01663	0.13514***	0.19541***	-
D3	-0.01626	-0.01626	0.15614**	0.11926**	0.07339	-
D4	-0.01036	-0.01036	0.10791***	0.12891**	-0.01334	0.01814	-
D5	0.01771***	0.01771	0.09919***	0.19724***	-0.01874	0.09207*	-0.00704	-
E1	0.16112***	0.16112**	0.34123***	0.19092***	0.12161**	0.23109**	0.11211**	0.13868***	-
E2	0.16437***	0.16437**	0.33531***	0.22180***	0.10953**	0.25845***	0.11191**	0.12210**	-0.01442	-
E3	0.12468**	0.12468**	0.29049***	0.21915***	0.06510*	0.21574**	0.07550*	0.07295*	0.00366	-0.01357	-
F1	0.04898	0.04898*	0.08856**	0.25769***	0.01142	0.15090*	0.02979	-0.01118	0.20953***	0.18881***	0.13018***	-
F2	0.04094	0.04094	0.10467**	0.23000***	-0.00179	0.13981*	0.01600*	-0.02168	0.15888***	0.13676**	0.08333*	-0.02179	-
F3	0.08879**	0.08879**	0.08353**	0.29605	0.09238**	0.14814**	0.09202**	0.08447**	0.34462***	0.34068***	0.28099***	0.07456**	0.09882**	-
C.
	A1	A2	B1	B2	C1	D1	D2	D3	D4	D5	E1	E2	E3	F1	F2	F3
A1	-
A2	0.09171***	-
B1	0.12694***	0.01657	-
B2	0.15049***	0.03213*	0.09071**	-
C1	0.15691***	0.09715***	0.08750***	0.24704***	-
D1	0.05948***	0.13834***	0.13147***	0.18564***	0.20935***	-
D2	0.17548***	0.09072***	0.01651	0.20528***	0.13514***	0.18767***	-
D3	0.09919**	-0.02435	-0.01340	-0.02422	0.15614**	0.11293**	0.07339*	-
D4	0.12678***	0.04584**	-0.00935	0.14287**	0.10041***	0.13168***	-0.01548	0.02193	-
D5	0.18082***	0.09574***	0.01587	0.22592***	0.09919**	0.18785***	-0.01874	0.09207*	-0.01035	-
E1	0.27664***	0.25691***	0.16945***	0.34880***	0.34159***	0.19055***	0.12217***	0.23167**	0.12282***	0.13924**	-
E2	0.27766***	0.25030***	0.15524***	0.35469***	0.32137***	0.20490***	0.09390**	0.23201***	0.10600**	0.10911**	-0.01104	-
E3	0.27427***	0.23053***	0.12968***	0.34366***	0.29049***	0.21527***	0.06510 *	0.21574**	0.08140*	0.07295*	0.00262	-0.01508	-
F1	0.24210***	0.13156***	0.05201*	0.29014***	0.08888**	0.26039***	0.01868	0.16474*	0.03163	-0.00637	0.22636***	0.19091***	0.14428	-
F2	0.22180***	0.12773***	0.03782	0.27442***	0.10467**	0.21978***	-0.00179	0.13981*	0.01076	-0.02168	0.15947***	0.12469**	0.08333*	-0.01936	-
F3	0.22551***	0.10579***	0.04169*	0.25639***	0.07405***	0.26061***	0.01827	0.13529*	0.02958	0.00295	0.25188***	0.21790***	0.17336**	-0.01430	-0.00113	-
D.
	C1	C2	C3	C4	D2	D3	D4	D5	E1	E2	E3	E4	E5	E6	E7	E8	E9	E10	E11	E12	E13	E14	E15	E16	E17	E18	E19	E20	E21	E22	E23	E24	F1	F2	F3	F4	F5	F6
C1	-
C2	0.21367***	-
C3	0.26844***	0.01163	-
C4	0.16612***	-0.00469	0.03324*	-
D2	0.28088***	0.03378*	-0.00537	0.05786**	-
D3	0.35527***	0.00933	-0.02362	0.04473	0.00303	-
D4	0.19329***	0.03096*	0.01394	0.0411*	-0.00391	0.03638	-
D5	0.16897***	0.03720*	0.02012	0.04324*	0.00267	0.04929	-0.01913	-
E1	0.37631***	0.12836***	0.07945***	0.16807***	0.09072**	0.05425	0.07473**	0.09987***	-
E2	0.38567***	0.09447***	0.03889*	0.13605***	0.04596*	-0.00524	0.06474**	0.08307**	-0.00203	-
E3	0.39049***	0.08582***	0.02791*	0.13208**	0.03690	-0.02007	0.06826**	0.07850**	0.02319	-0.01526	-
E4	0.30224***	0.02909*	0.00172	0.05398**	0.00186	-0.00035	0.04462*	0.04143*	0.15013***	0.08948**	0.06008*	-
E5	0.30652***	0.01801	-0.00062	0.04191**	0.01147	-0.01035	0.04542*	0.05170*	0.12958***	0.07476**	0.05055*	-0.00877	-
E6	0.34737***	0.04539**	-0.00091	0.08282**	-0.00535	-0.02256	0.04380*	0.04940*	0.10596**	0.04573*	0.02065	-0.00655	0.00162	-
E7	0.29570***	0.02783*	-0.00606	0.05454**	-0.00513	-0.01278	0.02606	0.02500	0.09857***	0.04906*	0.02515	-0.01000	-0.01218	-0.00815	-
E8	0.28270***	0.03562**	-0.00282	0.06237**	0.00068	-0.01709	0.01786	0.01912	0.05646**	0.02265	0.00929	0.01275	0.00904	0.00291	-0.00789	-
E9	0.31553***	0.03566*	-0.00608	0.06533**	-0.01050	-0.01561	0.02902	0.03158	0.09768**	0.04374*	0.02143	-0.01047	-0.01017	-0.01439	-0.01928	-0.00645	-
E10	0.36032***	0.06360***	0.00771	0.10491***	0.01104	-0.02645	0.05448**	0.06123**	0.06921**	0.01836	-0.00239	0.01619	0.01491	-0.00747	-0.00119	-0.00034	-0.00634	-
E11	0.31728***	0.03555*	0.00008	0.06579**	0.00781	-0.02096	0.02491	0.04065*	0.04627*	0.01449	0.00584	0.02218	0.00112	0.00796	-0.00489	-0.00561	-0.00474	-0.00009	-
E12	0.29687***	0.03529*	0.01305	0.05596**	0.02980	-0.00133	0.03701*	0.05011*	0.06342**	0.03573*	0.02980	0.03807*	0.00589	0.03502*	0.00593	0.00691	0.01105	0.02421	-0.01326	-
E13	0.28919***	0.03602*	-0.00669	0.06323**	-0.01445	-0.01114	0.01127	0.01066	0.07981**	0.03697	0.01808	-0.00336	0.00179	-0.00935	-0.01602	-0.01120	-0.01688	-0.00397	-0.00255	0.01525	-
E14	0.29636***	0.01454	0.01859	0.03087*	0.06105*	-0.01942	0.05606*	0.07414**	0.07637**	0.04943*	0.05146*	0.06242**	0.03295	0.05683*	0.04170*	0.03111*	0.04770*	0.05047*	0.01730	0.01440	0.04832*	-
E15	0.27210***	0.05185**	0.01118	0.07307**	0.00273	0.01995	0.01440	0.01195	0.08005**	0.04929*	0.03288*	0.01793	0.01012	0.01892	-0.00900	-0.00409	-0.00488	0.01558	-0.00266	0.00104	-0.00972	0.06090*	-
E16	0.33400***	0.03753**	-0.00420	0.07244***	0.00806	-0.04070	0.03823*	0.04353*	0.05598**	0.00951	-0.00684	0.01309	0.00854	-0.00605	-0.00522	-0.00867	-0.00659	-0.01190	-0.00677	0.01177	-0.00698	0.02158	0.01241	-
E17	0.42638***	0.12527***	0.05725**	0.17720***	0.07009*	0.00447	0.10180**	0.12032***	0.01973	-0.01217	-0.01438	0.10016**	0.08699***	0.04919*	0.05998*	0.03446*	0.05277*	0.01726	0.02609	0.05413*	0.04857*	0.07716**	0.06382**	0.01712	-
E18	0.35460***	0.05842**	0.00452	0.09779***	0.00871	-0.03412	0.04176*	0.05005*	0.04443*	0.00019	-0.01305	0.02558	0.02494	-0.00446	0.00462	-0.00423	-0.00037	-0.01271	-0.00125	0.02454	-0.00363	0.03882*	0.01869	-0.01675	0.00318	-
E19	0.26653***	0.02677*	-0.00403	0.04701*	-0.00766	0.00088	0.01863	0.01223	0.11683***	0.06851**	0.04461*	-0.01233	-0.00598	-0.00284	-0.01690	-0.00288	-0.01463	0.01056	0.00853	0.01984	-0.01529	0.05359*	-0.00646	0.00537	0.08294**	0.01569	-
E20	0.33414***	0.05222**	0.00184	0.08615***	-0.00339	-0.01544	0.03188	0.03910*	0.06381*	0.01858	0.00239	0.01014	0.00322	-0.00655	-0.01144	-0.00759	-0.01479	-0.00969	-0.01186	0.00406	-0.01208	0.04686*	-0.00653	-0.00883	0.02437	-0.00826	-0.00103	-
E21	0.33169***	0.06224***	0.00786	0.09571***	0.00683	-0.00925	0.03758*	0.03780*	0.06338**	0.02121	0.00090	0.01600	0.01142	0.00110	-0.00970	-0.00891	-0.01040	-0.00860	-0.00702	0.00747	-0.01199	0.05398*	-0.01068	-0.00830	0.02397	-0.00712	-0.00073	-0.01603	-
E22	0.31946***	0.03068*	-0.00379	0.06099**	-0.00679	-0.01280	0.03786*	0.04043*	0.12891**	0.06868*	0.04169*	-0.01725	-0.00957	-0.01611	-0.01307	0.00548	-0.01627	0.00325	0.01091	0.03157*	-0.00960	0.05550*	0.01426	0.00230	0.07764**	0.01064	-0.01191	-0.00067	0.00700	-
E23	0.26932***	0.03518*	-0.00146	0.05837**	-0.00294	-0.00841	-0.00000	0.00607	0.03769*	0.01565	0.01029	0.02422	0.01569	0.01223	-0.00329	-0.01131	-0.00132	0.00619	-0.01080	-0.00084	-0.01015	0.02832*	-0.01078	-0.00369	0.03355*	-0.00154	0.00146	-0.00766	-0.00791	0.01520	-
E24	0.32414***	0.03370*	-0.00461	0.06545**	0.00499	-0.02801	0.03937*	0.04172*	0.08129**	0.03057	0.00777	-0.00096	-0.00845	-0.00829	-0.01678	-0.00908	-0.01624	-0.00939	-0.01016	0.00169	-0.01153	0.02996	-0.00172	-0.01426	0.03720*	-0.00579	-0.00717	-0.01388	-0.01298	-0.00735	-0.00304	-
F1	0.08856**	0.17327***	0.17306***	0.15793***	0.15716***	0.26398**	0.08333*	0.05185*	0.25180***	0.26166***	0.26623***	0.20900***	0.22443***	0.23531***	0.18637***	0.16533***	0.20166***	0.24167***	0.20849***	0.20349***	0.16478***	0.23858***	0.14396**	0.22130***	0.31013***	0.23110***	0.15894***	0.20874***	0.20070***	0.21802***	0.14487***	0.21508***	-
F2	0.18104***	0.03719*	0.01505	0.04260*	0.00458	0.03962	-0.00846	-0.02534	0.11052**	0.08483*	0.07469*	0.03018	0.04568*	0.04080	0.01792	0.01278	0.02463	0.05168*	0.04157*	0.05141*	0.00409	0.07177**	0.00983	0.03455	0.11772**	0.04212	0.00304	0.03541	0.02952	0.03187	0.00587	0.03302	0.06118*	-
F3	0.08156***	0.15960***	0.15957***	0.14070***	0.13627***	0.24484**	0.07557**	0.04366	0.25470***	0.25381***	0.25633***	0.18603***	0.20086***	0.21689***	0.16627***	0.15505***	0.18045***	0.22918***	0.19372***	0.18620***	0.14883***	0.22914***	0.12563***	0.20893***	0.30351***	0.22042***	0.13858***	0.19098***	0.18532***	0.19633***	0.13468**	0.19743***	-0.01748	0.05212*	-
F4	0.15710***	0.01044	0.06654***	-0.01157	0.09344**	0.08723	0.06270**	0.07344**	0.20986***	0.18265***	0.18323***	0.09282***	0.06546**	0.12951***	0.08859**	0.10007***	0.10228**	0.15372***	0.09027**	0.06859**	0.10285***	0.04906*	0.09986***	0.11724**	0.23305***	0.14759***	0.08254**	0.12247***	0.13706***	0.10102***	0.08846***	0.10293***	0.18639***	0.08083**	0.16393**	-
F5	0.37273***	0.13100***	0.07812***	0.17172***	0.09026**	0.04918	0.07902***	0.10210***	-0.01079	0.00047	0.01935	0.14388***	0.11998***	0.10091***	0.08965**	0.05132***	0.08937***	0.06229**	0.03733*	0.05068**	0.07414**	0.07459***	0.06786**	0.05105**	0.01746	0.04159**	0.10993***	0.05488**	0.05205**	0.12304***	0.03299*	0.07146**	0.24814***	0.11005***	0.25164***	0.21061***	-
F6	0.42087***	0.10887***	0.03966**	0.16283***	0.05433*	-0.01964	0.10756**	0.11833**	0.06910**	0.01302	-0.00702	0.06009**	0.05674**	0.01773	0.03577*	0.02554*	0.02722*	-0.00029	0.02463	0.05665**	0.03024*	0.07396**	0.05863**	0.00176	0.00246	-0.00521	0.05566*	0.01392	0.01349	0.04094*	0.03679*	0.01543	0.31224***	0.10605**	0.30446***	0.22448***	0.06243***	-
E.
	A1	A2	B1	B2	C1	C2	C3	C4	D1	D2	D3	D4	D5	E1	E2	E3	E4	E5	E6	E7	E8	E9	E10	E11	E12	E13	E14	E15	E16	E17	E18	E19	E20	E21	E22	E23	E24	F1	F2	F3	F4	F5	F6
A1	-
A2	0.10364***	-
B1	0.16671***	0.00042	-
B2	0.15812***	0.02327	0.00399	-
C1	0.15659***	0.08510***	0.13000***	0.20305***	-
C2	0.07621***	-0.00156	0.01377	0.02924	0.07516***	-
C3	0.14481***	-0.00146	-0.01184	0.00842	0.12921***	0.01320	-
C4	0.06426***	0.00785	0.03447*	0.05638*	0.04435**	-0.00630	0.03249*	-
D1	0.06144**	0.10545***	0.14420***	0.08690**	0.22980***	0.07361***	0.13170***	0.07577**	-
D2	0.17343***	0.01353	0.00161	0.04293	0.15861***	0.03916*	-0.00449	0.06481*	0.19310***	-
D3	0.14915**	-0.00784	-0.03437	-0.05046	0.18050**	0.00350	-0.02760	0.03222	0.09032*	-0.00155	-
D4	0.13262***	-0.00371	-0.00603	0.02049	0.13838***	0.01477	-0.01168	0.03896	0.14415***	-0.02010	-0.01802	-
D5	0.17135***	0.00184	-0.01212	0.04139	0.10980***	0.02151	-0.00778	0.04162*	0.18802***	-0.01706	-0.00299	-0.01490	-
E1	0.25815***	0.12532***	0.10261**	0.03695	0.36217***	0.14215***	0.09279***	0.19554***	0.17665***	0.11926**	0.01902	0.10241**	0.14857***	-
E2	0.24108***	0.09220**	0.06055*	0.01518	0.32137***	0.10943***	0.05586**	0.15615***	0.17027***	0.07104*	-0.01174	0.06506*	0.09833**	-0.01293	-
E3	0.24379***	0.07309**	0.03388	0.01107	0.29049***	0.09334***	0.03627*	0.14043***	0.18675***	0.04852*	-0.02332	0.04552*	0.06373*	0.00606	-0.01508	-
E4	0.17889***	0.01069	0.00171	0.06303*	0.09765***	0.03315*	0.00428	0.04781**	0.20554***	-0.00281	0.01904	0.00111	-0.01854	0.17475***	0.12467***	0.08665**	-
E5	0.12197***	-0.00179	0.00028	0.02876	0.11385***	0.01235	-0.00492	0.02726	0.13604***	0.00383	-0.00754	-0.00445	-0.00269	0.12007**	0.08138**	0.05525*	-0.00194	-
E6	0.19522***	0.01582	-0.00779	0.02866	0.16519***	0.04244*	-0.00540	0.07168**	0.19444***	-0.01684	-0.01578	-0.01217	-0.01564	0.10306**	0.05989*	0.03032	-0.00271	0.00354	-
E7	0.17152***	0.00981	-0.00567	0.03172	0.14145***	0.03080*	-0.00519	0.05387**	0.17749***	-0.00584	-0.01019	-0.00411	-0.01170	0.11377***	0.07042*	0.03763	-0.00820	-0.01402	-0.01070	-
E8	0.18764***	0.01820*	-0.00603	0.01130	0.17271***	0.03918**	-0.00300	0.06762**	0.16412***	0.00360	-0.02771	0.00158	0.00192	0.07425**	0.03900*	0.01391	0.01234	0.00008	-0.00696	-0.00909	-
E9	0.17832***	0.01242	-0.00478	0.03129	0.15497***	0.03732*	-0.00641	0.06210**	0.18460***	-0.01420	-0.01175	-0.00864	-0.01254	0.10616**	0.06206*	0.03265	-0.00685	-0.01040	-0.01553	-0.01945	-0.00996	-
E10	0.21183***	0.03320*	0.00246	0.01495	0.20884***	0.05932**	0.00386	0.09332**	0.18496***	0.00270	-0.02581	0.00668	0.01125	0.05977**	0.02392	0.00260	0.02505	0.01333	-0.00608	-0.00154	-0.00754	-0.00673	-
E11	0.14894***	0.02503*	0.01494	0.00440	0.21094***	0.04137**	0.00678	0.07242**	0.12343***	0.01834	-0.02668	0.00698	0.03047	0.03829*	0.01674	0.00608	0.04261*	0.00183	0.01343	0.00472	-0.00077	0.00325	0.00003	-
E12	0.12987***	0.03556*	0.03453	0.01721	0.20996***	0.04434*	0.02368	0.06811**	0.10340***	0.04647*	-0.00892	0.03172	0.05541*	0.05817*	0.03709*	0.02940	0.06207*	0.00667	0.04218*	0.01916	0.01717	0.02183	0.02335	-0.01308	-
E13	0.19463***	0.01554	-0.00714	0.03244	0.15889***	0.04249*	-0.00493	0.06980**	0.19725***	-0.01318	-0.01217	-0.00780	-0.01517	0.11031**	0.06590*	0.03294	-0.00740	-0.00353	-0.01839	-0.01681	-0.00924	-0.01952	-0.00659	0.01063	0.03472	-
E14	0.10746***	0.03058*	0.03303	-0.00812	0.19192***	0.02324	0.03084*	0.04034*	0.03244	0.07873**	-0.02312	0.04534*	0.07442*	0.06528*	0.05004*	0.05279*	0.09190***	0.03853*	0.06921**	0.05829*	0.04244*	0.06245**	0.05452**	0.01873	0.01443	0.06991*	-
E15	0.18867***	0.02862*	0.01267	0.04492*	0.18049***	0.05491**	0.00828	0.08204**	0.19775***	0.00461	0.00268	0.00970	0.00697	0.10818**	0.06717*	0.03442	0.00652	-0.00905	-0.00140	-0.01679	-0.00481	-0.01639	-0.00079	-0.00030	0.01088	-0.01087	0.07111**	-
E16	0.19113***	0.02048	-0.00980	-0.00549	0.19415***	0.03871*	-0.00381	0.07065**	0.15236***	0.00868	-0.04315	0.00343	0.00802	0.05196*	0.01821	-0.00289	0.02438	0.00844	-0.00516	-0.00235	-0.01185	-0.00404	-0.01194	-0.00420	0.01592	-0.00493	0.02854	0.00435	-
E17	0.27772***	0.11078***	0.07524*	0.03335	0.34109***	0.13663***	0.07128**	0.18945***	0.21218***	0.08834**	0.00447	0.08314**	0.11373**	-0.00510	-0.01476	-0.01325	0.13604***	0.09651**	0.06661*	0.07946**	0.04483*	0.07092*	0.02825*	0.02702	0.05261*	0.07167**	0.07711**	0.07092*	0.02608	-
E18	0.21799***	0.03722*	0.00144	0.00226	0.22834***	0.06165**	0.00619	0.09966**	0.17841***	0.01077	-0.03750	0.00963	0.01870	0.04098*	0.00898	-0.00953	0.03839*	0.02518	-0.00377	0.00879	-0.00600	0.00288	-0.01233	0.00159	0.02929	0.00005	0.04607*	0.01286	-0.01656	0.01159	-
E19	0.18443***	0.01238	-0.00119	0.05492*	0.11507***	0.03633*	0.00143	0.05401*	0.20460***	-0.00399	0.01045	0.00121	-0.01721	0.15834***	0.10872*	0.07023*	-0.01760	-0.00689	-0.00724	-0.01514	0.00327	-0.01372	0.01400	0.03033	0.04818*	-0.01353	0.08481**	-0.00537	0.01442	0.11783**	0.02730	-
E20	0.19047***	0.03055*	0.00820	0.02133	0.20882***	0.05538**	0.00387	0.08798**	0.17782***	-0.00112	-0.01858	0.00297	0.01169	0.06064*	0.02590	0.00527	0.02216	0.00231	-0.00574	-0.00783	-0.00869	-0.01208	-0.01178	-0.01012	0.00729	-0.00796	0.05281*	-0.01282	-0.00825	0.03101	-0.00756	0.01012	-
E21	0.21993***	0.03936*	0.00861	0.02894	0.21367***	0.06773**	0.00988	0.10182***	0.20421***	0.01005	-0.01358	0.01593	0.01434	0.07639**	0.03806	0.00763	0.02099	0.00732	-0.00369	-0.00867	-0.00902	-0.01093	-0.01143	-0.00089	0.01765	-0.00961	0.06663*	-0.01487	-0.00844	0.03680	-0.00645	0.00690	-0.01535	-
E22	0.17436***	0.00617	-0.00653	0.04311	0.12295***	0.03024*	-0.00563	0.05127*	0.19202***	-0.01582	-0.00099	-0.01268	-0.02246	0.13921**	0.09238*	0.05882*	-0.01626	-0.00619	-0.01513	-0.01432	-0.00034	-0.01595	0.00725	0.02284	0.04611*	-0.01692	0.07533*	-0.00233	0.00753	0.10322**	0.01657	-0.01757	0.00485	0.00636	-
E23	0.16869***	0.01557	-0.00369	0.00300	0.18827***	0.03588*	-0.00554	0.06609**	0.14703***	0.00003	-0.03391	-0.00485	0.00607	0.05415*	0.02294	0.00381	0.01836	-0.00369	-0.00764	-0.00907	-0.01282	-0.01139	-0.01204	-0.01448	0.00197	-0.00860	0.02977	-0.00832	-0.01525	0.03033	-0.01161	0.00828	-0.01668	-0.01204	0.00169	-
E24	0.17637***	0.01423	-0.00757	0.01124	0.16938***	0.03344*	-0.00552	0.06051**	0.15958***	0.00279	-0.02775	0.00069	-0.00015	0.07816**	0.04051	0.01321	0.00756	-0.00878	-0.00753	-0.01609	-0.01417	-0.01515	-0.00983	-0.00721	0.00601	-0.01258	0.03805	-0.01417	-0.01392	0.04807*	-0.00506	-0.00261	-0.01354	-0.01480	-0.00360	-0.01665	-
F1	0.22744***	0.03765*	0.02483	0.11194*	0.08888**	0.06194**	0.03389*	0.07286**	0.26336***	0.02490	0.06844	0.03530	0.00546	0.24960***	0.19091*	0.14428**	-0.00753	0.03522	0.02269	0.02217	0.04672*	0.02440	0.06328*	0.10006**	0.12430**	0.01876	0.14744	0.04775*	0.06334*	0.20246***	0.07990*	-0.00150	0.06766*	0.06211*	0.00301	0.06297*	0.04570	-
F2	0.20262***	0.01310	-0.00855	0.05602*	0.10467**	0.03598	0.00217	0.05211*	0.21601***	-0.00152	0.01034	0.00412	-0.02369	0.18080***	0.12469*	0.08333*	-0.01860	0.00893	-0.00776	-0.00445	0.00984	-0.00401	0.02115	0.05208*	0.07684*	-0.00962	0.09378**	0.01689	0.01739	0.13666**	0.02979	-0.01714	0.02676	0.02178	-0.01690	0.02043	0.00853	-0.01936	-
F3	0.22212***	0.04594*	0.04149	0.13318**	0.08047**	0.06900**	0.04463*	0.07434**	0.27272***	0.02909	0.09002*	0.04574	0.00430	0.27038***	0.20842***	0.16449**	-0.00303	0.03769	0.03618	0.02837	0.06016**	0.03045	0.07749**	0.10992**	0.12836***	0.02979	0.16264***	0.05118*	0.08150*	0.22458***	0.10058**	0.00350	0.07595*	0.07407*	0.01101	0.07533**	0.05644*	-0.01796	-0.00684	-
F4	0.01184	0.02952*	0.07776*	0.08519**	0.06727**	0.00693	0.06529**	-0.00910	0.04526*	0.10262**	0.06546	0.06761*	0.08649**	0.22490***	0.18944***	0.18082***	0.09079**	0.04542*	0.11675***	0.08783**	0.10567***	0.09783**	0.13532**	0.08735**	0.06985**	0.11285***	0.04596*	0.11068**	0.11079**	0.23101***	0.14455***	0.09578**	0.11843**	0.14148***	0.09229**	0.09521**	0.09376**	0.13465**	0.10792**	0.12955***	-
F5	0.26282***	0.12593***	0.10142***	0.04011*	0.35369***	0.14511***	0.09248***	0.19725***	0.18155***	0.11821***	0.02007	0.10354***	0.14529***	-0.01097	-0.00732	0.00623	0.16809***	0.11261***	0.10048***	0.10568***	0.06964***	0.09925***	0.05603***	0.03145*	0.04690**	0.10422***	0.06604**	0.09502**	0.04962*	-0.00199	0.04089*	0.14985***	0.05378**	0.06596**	0.13447***	0.04937**	0.07050**	0.23727***	0.17282***	0.25753***	0.22417***	-
F6	0.26970***	0.07415***	0.03038*	0.01920	0.27727***	0.10380***	0.03555**	0.15011***	0.21437***	0.04559*	-0.01964	0.04615*	0.05734*	0.03289*	0.00569	-0.01107	0.07725***	0.05916**	0.02367	0.03666*	0.01341	0.02963	0.00176	0.01784	0.04787**	0.02612	0.07034**	0.03497*	-0.00125	0.00246	-0.00968	0.06180**	0.00916	0.00604	0.05152*	0.00725	0.01493	0.12304**	0.06757*	0.14721***	0.20188***	0.03234*	-
