# Supplementary material for: The Paternal Landscape along the Bight of Benin – Testing Regional Representativeness of West-African Population Samples Using Y-Chromosomal Markers
Source: PLoS One. 2015 Nov 6;10(11):e0141510. doi: 10.1371/journal.pone.0141510 (PMC4636292; doi:10.1371/journal.pone.0141510)
Supplement: S9 Table — *, p <0.05; **, p <0.01; ***, significant after Bonferroni correction. The shades of grey are different between *, ** and ***. The nomenclature and the references of the population samples are available in S1 Table. (XLSX) [file pone.0141510.s020.xlsx]

## Sheet: Blad1
S9 Table
A.
	D2	D3	D4	D5
D2	-
D3	0.00708	-
D4	0.00463	0.00998	-
D5	0.00095	0.00610	0.00369	-
B.
	B1	B2	C1	D1	D2	D3	D4	D5
B1	-
B2	0.01650***	-
C1	0.11047***	0.10835***	-
D1	0.01035***	0.00729***	0.09924***	-
D2	0.01364***	0.01052***	0.10662***	0.00439***	-
D3	0.02239***	0.01914**	0.12042***	0.01260**	0.01612**	-
D4	0.01479***	0.01166***	0.10837***	0.00549***	0.00871**	0.01735*	-
D5	0.01098***	0.00783*	0.10433***	0.00049	0.00487*	0.01330*	0.00599*	-
C.
	B1	B2	C1	D1	D2	D3	D4	D5	E1	E2	E3	F1	F2	F3
B1	-
B2	0.01893***	-
C1	0.13858***	0.13923***	-
D1	0.01035***	0.00969***	0.12618***	-
D2	0.01645***	0.01579***	0.13837***	0.00679***	-
D3	0.02239*	0.02173**	0.15151***	0.01260**	0.01911*	-
D4	0.01479***	0.01413**	0.13770***	0.00505***	0.01053**	0.01735*	-
D5	0.00836*	0.01030*	0.13353***	0.00049	0.00772*	0.01330**	0.00599*	-
E1	0.01467***	0.01402***	0.13343***	0.00529***	0.01093***	0.01718*	0.00917**	0.00603*	-
E2	0.01175***	0.01107***	0.13246***	0.00257***	0.00852***	0.01409**	0.00682***	0.00300	0.00637**	-
E3	0.01175***	0.01107***	0.13246***	0.00193*	0.00852**	0.01409*	0.00682**	0.00300	0.00685***	0.00385*	-
F1	0.02706***	0.03298***	0.15282***	0.02378***	0.02857***	0.03744*	0.02905***	0.02518***	0.02858***	0.02466***	0.02579***	-
F2	0.01090**	0.01022*	0.13323***	0.00127	0.00764**	0.01321**	0.00377	0.00208	0.00596**	0.00294*	0.00294	0.02437***	-
F3	0.01772***	0.01707***	0.13806***	0.00849***	0.01311**	0.02044**	0.01206**	0.00907*	0.01281***	0.00985**	0.00985***	0.03177***	0.00823*	-
