# Supplementary material for: The Paternal Landscape along the Bight of Benin – Testing Regional Representativeness of West-African Population Samples Using Y-Chromosomal Markers
Source: PLoS One. 2015 Nov 6;10(11):e0141510. doi: 10.1371/journal.pone.0141510 (PMC4636292; doi:10.1371/journal.pone.0141510)
Supplement: S10 Table — For each sample the determined subhaplogroup based on the latest published phylogeny for the AMY-tree software [41, 55], the Matthews correlation coefficient (MCC), the derived subhaplogroup based on the phylogeny given in S1 Fig (‘Subhaplogroup P1’), in S2 Fig (‘Subhaplogroup P2’) and in S6 Fig (‘Subhaplogroup P6’). (XLSX) [file pone.0141510.s021.xlsx]

## Sheet: Blad1
S10 Table
	Sample	Project	Determined subhaplogroup	MCC	Subhaplogroup P1	Subhaplogroup P2	Subhaplogroup P6
	NA18486	1000Gphase1	E-U290*	72.9	E-U290*	E-U290	E-U175
	NA18487	1000Gphase1	E-U209*	75.8	E-U209*	E-U209*	E-U175
	NA18498	1000Gphase1	E-U175*	76.2	E-U175*	E-U175*	E-U175
	NA18501	CG	E-U209*	100.0	E-U209*	E-U209*	E-U175
	NA18504	CG	E-U174*	100.0	E-U174*	E-U174*	E-M191
	NA18507	1000Gphase1	E-U174*	68.5	E-U174*	E-U174*	E-M191
	NA18510	1000Gphase1	E-U174*	61.0	E-U174*	E-U174*	E-M191
	NA18516	1000Gphase1	E-U174*	60.3	E-U174*	E-U174*	E-M191
	NA18519	1000Gphase1	E-U174*	58.5	E-U174*	E-U174*	E-M191
	NA18522	1000Gphase1	E-U290*	70.7	E-U290*	E-U290	E-U175
	NA18853	1000Gphase1	E-U290*	60.6	E-U290*	E-U290	E-U175
	NA18856	1000Gphase1	E-M33*	72.9	E-M33	E-M33	E-M96*
	NA18868	1000Gphase1	E-M191*	84.5	E-M191*	E-M191*	E-M191
	NA18871	1000Gphase1	E-U290*	64.7	E-U290*	E-U290	E-U175
	NA18874	1000Gphase1	E-U174*	73.9	E-U174*	E-U174*	E-M191
	NA18908	1000Gphase1	E-U174*	79.6	E-U174*	E-U174*	E-M191
	NA18910	1000Gphase1	E-M33*	75.9	E-M33	E-M33	E-M96*
	NA18917	1000Gphase1	E-U174*	76.6	E-U174*	E-U174*	E-M191
	NA18923	1000Gphase1	E-U209*	75.3	E-U209*	E-U209*	E-U175
	NA18934	1000Gphase1	E-U209*	75.8	E-U209*	E-U209*	E-U175
	NA19096	1000Gphase1	E-U290*	78.5	E-U290*	E-U290	E-U175
	NA19098	1000Gphase1	E-M2*	55.1	E-M2*	E-M2*	E-M2*
	NA19107	1000Gphase1	E-U174*	69.6	E-U174*	E-U174*	E-M191
	NA19113	1000Gphase1	E-M2*	73.9	E-M2*	E-M2*	E-M2*
	NA19117	1000Gphase1	E-U174*	59.7	E-U174*	E-U174*	E-M191
	NA19119	1000Gphase1	E-U290*	47.7	E-U290*	E-U290	E-U175
	NA19121	1000Gphase1	E-U174*	83.2	E-U174*	E-U174*	E-M191
	NA19130	1000Gphase1	E-U290*	80.5	E-U290*	E-U290	E-U175
	NA19138	1000Gphase1	E-U290*	75.5	E-U290*	E-U290	E-U175
	NA19141	1000Gpilot1	E-U209*	52.9	E-U209*	E-U209*	E-U175
	NA19144	1000Gpilot1	E-U175*	42.7	E-U175*	E-U175*	E-U175
	NA19146	1000Gphase1	E-U174*	82.6	E-U174*	E-U174*	E-M191
	NA19150	1000Gphase1	E-P110	83.3	E-M33	E-M33	E-M96*
	NA19153	1000Gpilot1	E-U209*	56.7	E-U209*	E-U209*	E-U175
	NA19160	1000Gphase1	E-U290*	60.7	E-U290*	E-U290	E-U175
	NA19171	1000Gphase1	E-U174*	63.3	E-U174*	E-U174*	E-M191
	NA19175	1000Gphase1	E-M54	74.3	E-M75	E-M75	E-M96*
	NA19189	1000Gphase1	E-P110	74.9	E-M33	E-M33	E-M96*
	NA19198	1000Gphase1	E-U174*	76.5	E-U174*	E-U174*	E-M191
	NA19200	1000Gphase1	E-U174*	62.1	E-U174*	E-U174*	E-M191
	NA19207	1000Gphase1	E-U174*	65.1	E-U174*	E-U174*	E-M191
	NA19210	1000Gpilot1	E-V38*	48.2	-	-	-
	NA19213	1000Gphase1	E-U174*	85.1	E-U174*	E-U174*	E-M191
	NA19223	1000Gphase1	E-U174*	75.5	E-U174*	E-U174*	E-M191
	NA19236	1000Gphase1	E-U209*	74.2	E-U209*	E-U209*	E-U175
	NA19239	CG	E-P110	99.5	E-M33	E-M33	E-M96*
	NA19248	1000Gphase1	E-U174*	71.7	E-U174*	E-U174*	E-M191
	NA19256	1000Gphase1	E-U290*	59.5	E-U290*	E-U290	E-U175
