# Supplementary material for: The Paternal Landscape along the Bight of Benin – Testing Regional Representativeness of West-African Population Samples Using Y-Chromosomal Markers
Source: PLoS One. 2015 Nov 6;10(11):e0141510. doi: 10.1371/journal.pone.0141510 (PMC4636292; doi:10.1371/journal.pone.0141510)
Supplement: S11 Table — *, p <0.05; **, p <0.01; ***, significant after Bonferroni correction. The shades of grey are different between *, ** and ***. The nomenclature and the references of the population samples are available in S1 Table. (XLSX) [file pone.0141510.s022.xlsx]

## Sheet: Blad1
Table S11
A.
	C1	D2	D3	D4	D5	E1	E2	E3	F1	F2	F3	YRI
C1	-
D2	0.26287***	-
D3	0.33845***	0.07179*	-
D4	0.17029***	-0.00353	0.05641	-
D5	0.15967***	0.00040	0.12444**	-0.01274	-
E1	0.35607***	0.09535***	0.24928***	0.09111***	0.09281***	-
E2	0.38567***	0.06752*	0.23381***	0.09495***	0.09354***	-0.00315	-
E3	0.39049***	0.05319*	0.21493**	0.09160**	0.08647**	0.02002	-0.01298	-
F1	0.08910**	0.13537***	0.29889***	0.07574**	0.04066**	0.21273***	0.24440***	0.24915***	-
F2	0.18104***	0.00415	0.14565**	0.00029	-0.02363	0.09127**	0.08483**	0.07469*	0.05114	-
F3	0.08456***	0.17681***	0.27204***	0.11621***	0.10860***	0.32978***	0.34595***	0.34320***	0.06845*	0.13283***	-
YRI	0.25162***	-0.01565	0.10278*	-0.00205	-0.00212	0.06243**	0.04659*	0.03720*	0.12230***	0.00141	0.18695***	-
B.
	A1	A2	B1	B2	C1	C2	C3	C4	D1	D2	D3	D4	D5	E1	E2	E3	E4	E5	E6	E7	E8	E9	E10	E11	E12	E13	E14	E15	E16	E17	E18	E19	E20	E21	E22	E23	E24	F1	F2	F3	F4	F5	F6	YRI
A1	-
A2	0.10364***	-
B1	0.16671***	0.00042	-
B2	0.15812***	0.02327	0.00399	-
C1	0.15659***	0.08510***	0.13000***	0.20305***	-
C2	0.07621***	-0.00156	0.01377	0.02924	0.07516***	-
C3	0.14481***	-0.00146	-0.01184	0.00842	0.12921***	0.01320	-
C4	0.06426***	0.00785	0.03447	0.05638*	0.04435**	-0.00630	0.03249*	-
D1	0.06144***	0.10545***	0.14420***	0.08690***	0.22980***	0.07361***	0.13170***	0.07577**	-
D2	0.17343***	0.01353	0.00161	0.04293	0.15861***	0.03916*	-0.00449	0.06481**	0.19310***	-
D3	0.14915**	-0.00784	-0.03437	-0.05046	0.18050**	0.00350	-0.02760	0.03222	0.09032*	-0.00155	-
D4	0.13262***	-0.00371	-0.00603	0.02049	0.13838***	0.01477	-0.01168	0.03896	0.14415***	-0.02010	-0.01802	-
D5	0.17135***	0.00184	-0.01212	0.04139	0.10980**	0.02151	-0.00778	0.04162*	0.18802***	-0.01706	-0.00299	-0.01490	-
E1	0.25815***	0.12532***	0.10261***	0.03695	0.36217***	0.14215***	0.09279***	0.19554***	0.17665***	0.11926**	0.01902	0.10241**	0.14857**	-
E2	0.24108***	0.09220***	0.06055*	0.01518	0.32137***	0.10943***	0.05586**	0.15615***	0.17027***	0.07104*	-0.01174	0.06506*	0.09833**	-0.01293	-
E3	0.24379***	0.07309**	0.03388	0.01107	0.29049***	0.09334**	0.03627*	0.14043***	0.18675***	0.04852	-0.02332	0.04552	0.06373*	0.00606	-0.01508	-
E4	0.17889***	0.01069	0.00171	0.06303*	0.09765***	0.03315*	0.00428	0.04781**	0.20554***	-0.00281	0.01904	0.00111	-0.01854	0.17475***	0.12467***	0.08665**	-
E5	0.12197***	-0.00179	0.00028	0.02876	0.11385***	0.01235	-0.00492	0.02726	0.13604***	0.00383	-0.00754	-0.00445	-0.00269	0.12007***	0.08138**	0.05525*	-0.00194	-
E6	0.19522***	0.01582	-0.00779	0.02866	0.16519***	0.04244**	-0.00540	0.07168**	0.19444***	-0.01684	-0.01578	-0.01217	-0.01564	0.10306**	0.05989*	0.03032	-0.00271	0.00354	-
E7	0.17152***	0.00981	-0.00567	0.03172	0.14145***	0.03080*	-0.00519	0.05387*	0.17749***	-0.00584	-0.01019	-0.00411	-0.01170	0.11377**	0.07042*	0.03763	-0.00820	-0.01402	-0.01070	-
E8	0.18764***	0.01820*	-0.00603	0.01130	0.17271***	0.03918**	-0.00300	0.06762***	0.16412***	0.00360	-0.02771	0.00158	0.00192	0.07425**	0.03900*	0.01391	0.01234	0.00008	-0.00696	-0.00909	-
E9	0.17832***	0.01242	-0.00478	0.03129	0.15497***	0.03732*	-0.00641	0.06210**	0.18460***	-0.01420	-0.01175	-0.00864	-0.01254	0.10616***	0.06206*	0.03265	-0.00685	-0.01040	-0.01553	-0.01945	-0.00996	-
E10	0.21183***	0.03320**	0.00246	0.01495	0.20884***	0.05932***	0.00386	0.09332***	0.18496***	0.00270	-0.02581	0.00668	0.01125	0.05977**	0.02392	0.00260	0.02505	0.01333	-0.00608	-0.00154	-0.00754	-0.00673	-
E11	0.14894***	0.02503*	0.01494	0.00440	0.21094***	0.04137*	0.00678	0.07242***	0.12343***	0.01834	-0.02668	0.00698	0.03047	0.03829*	0.01674	0.00608	0.04261*	0.00183	0.01343	0.00472	-0.00077	0.00325	0.00003	-
E12	0.12987***	0.03556*	0.03453	0.01721	0.20996***	0.04434**	0.02368	0.06811**	0.10340***	0.04647*	-0.00892	0.03172	0.05541*	0.05817**	0.03709	0.02940	0.06207*	0.00667	0.04218*	0.01916	0.01717	0.02183	0.02335	-0.01308	-
E13	0.19463***	0.01554	-0.00714	0.03244	0.15889***	0.04249*	-0.00493	0.06980**	0.19725***	-0.01318	-0.01217	-0.00780	-0.01517	0.11031**	0.06590*	0.03294	-0.00740	-0.00353	-0.01839	-0.01681	-0.00924	-0.01952	-0.00659	0.01063	0.03472*	-
E14	0.10746***	0.03058*	0.03303	-0.00812	0.19192***	0.02324	0.03084*	0.04034*	0.03244	0.07873*	-0.02312	0.04534*	0.07442*	0.06528*	0.05004*	0.05279*	0.09190**	0.03853*	0.06921**	0.05829*	0.04244*	0.06245**	0.05452**	0.01873	0.01443	0.06991*	-
E15	0.18867***	0.02862*	0.01267	0.04492*	0.18049***	0.05491**	0.00828	0.08204**	0.19775***	0.00461	0.00268	0.00970	0.00697	0.10818**	0.06717*	0.03442	0.00652	-0.00905	-0.00140	-0.01679	-0.00481	-0.01639	-0.00079	-0.00030	0.01088	-0.01087	0.07111*	-
E16	0.19113***	0.02048	-0.00980	-0.00549	0.19415***	0.03871*	-0.00381	0.07065**	0.15236***	0.00868	-0.04315	0.00343	0.00802	0.05196*	0.01821	-0.00289	0.02438	0.00844	-0.00516	-0.00235	-0.01185	-0.00404	-0.01194	-0.00420	0.01592	-0.00493	0.02854	0.00435	-
E17	0.27772***	0.11078***	0.07524*	0.03335	0.34109***	0.13663***	0.07128**	0.18945***	0.21218***	0.08834**	0.00447	0.08314**	0.11373*	-0.00510	-0.01476	-0.01325	0.13604***	0.09651**	0.06661*	0.07946**	0.04483*	0.07092*	0.02825	0.02702	0.05261*	0.07167*	0.07711**	0.07092*	0.02608	-
E18	0.21799***	0.03722*	0.00144	0.00226	0.22834***	0.06165**	0.00619	0.09966**	0.17841***	0.01077	-0.03750	0.00963	0.01870	0.04098*	0.00898	-0.00953	0.03839	0.02518	-0.00377	0.00879	-0.00600	0.00288	-0.01233	0.00159	0.02929	0.00005	0.04607*	0.01286	-0.01656	0.01159	-
E19	0.18443***	0.01238	-0.00119	0.05492*	0.11507***	0.03633*	0.00143	0.05401*	0.20460***	-0.00399	0.01045	0.00121	-0.01721	0.15834**	0.10872**	0.07023*	-0.01760	-0.00689	-0.00724	-0.01514	0.00327	-0.01372	0.01400	0.03033	0.04818*	-0.01353	0.08481**	-0.00537	0.01442	0.11783**	0.02730	-
E20	0.19047***	0.03055*	0.00820	0.02133	0.20882***	0.05538**	0.00387	0.08798***	0.17782***	-0.00112	-0.01858	0.00297	0.01169	0.06064*	0.02590	0.00527	0.02216	0.00231	-0.00574	-0.00783	-0.00869	-0.01208	-0.01178	-0.01012	0.00729	-0.00796	0.05281*	-0.01282	-0.00825	0.03101	-0.00756	0.01012	-
E21	0.21993***	0.03936*	0.00861	0.02894	0.21367***	0.06773**	0.00988	0.10182**	0.20421***	0.01005	-0.01358	0.01593	0.01434	0.07639**	0.03806	0.00763	0.02099	0.00732	-0.00369	-0.00867	-0.00902	-0.01093	-0.01143	-0.00089	0.01765	-0.00961	0.06663**	-0.01487	-0.00844	0.03680	-0.00645	0.00690	-0.01535	-
E22	0.17436***	0.00617	-0.00653	0.04311	0.12295***	0.03024*	-0.00563	0.05127*	0.19202***	-0.01582	-0.00099	-0.01268	-0.02246	0.13921**	0.09238**	0.05882*	-0.01626	-0.00619	-0.01513	-0.01432	-0.00034	-0.01595	0.00725	0.02284	0.04611*	-0.01692	0.07533**	-0.00233	0.00753	0.10322**	0.01657	-0.01757	0.00485	0.00636	-
E23	0.16869***	0.01557	-0.00369	0.00300	0.18827***	0.03588*	-0.00554	0.06609**	0.14703***	0.00003	-0.03391	-0.00485	0.00607	0.05415*	0.02294	0.00381	0.01836	-0.00369	-0.00764	-0.00907	-0.01282	-0.01139	-0.01204	-0.01448	0.00197	-0.00860	0.02977	-0.00832	-0.01525	0.03033	-0.01161	0.00828	-0.01668	-0.01204	0.00169	-
E24	0.17637***	0.01423	-0.00757	0.01124	0.16938***	0.03344*	-0.00552	0.06051*	0.15958***	0.00279	-0.02775	0.00069	-0.00015	0.07816**	0.04051*	0.01321	0.00756	-0.00878	-0.00753	-0.01609	-0.01417	-0.01515	-0.00983	-0.00721	0.00601	-0.01258	0.03805*	-0.01417	-0.01392	0.04807*	-0.00506	-0.00261	-0.01354	-0.01480	-0.00360	-0.01665	-
F1	0.22744***	0.03765*	0.02483	0.11194*	0.08888***	0.06194**	0.03389*	0.07286**	0.26336***	0.02490	0.06844	0.03530	-0.00546	0.24960***	0.19091***	0.14428**	-0.00753	0.03522	0.02269	0.02217	0.04672*	0.02440	0.06328*	0.10006**	0.12430***	0.01876	0.14744**	0.04775	0.06334*	0.20246***	0.07990*	-0.00150	0.06766*	0.06211*	0.00301	0.06297*	0.04570*	-
F2	0.20262***	0.01310	-0.00855	0.05602*	0.10467***	0.03598	0.00217	0.05211*	0.21601***	-0.00152	0.01034	0.00412	-0.02369	0.18080**	0.12469**	0.08333*	-0.01860	0.00893	-0.00776	-0.00445	0.00984	-0.00401	0.02115	0.05208	0.07684*	-0.00962	0.09378*	0.01689	0.01739	0.13666**	0.02979	-0.01714	0.02676	0.02178	-0.01690	0.02043	0.00853	-0.01936	-
F3	0.22212***	0.04594*	0.04149	0.13318**	0.08047**	0.06900**	0.04463*	0.07434**	0.27272***	0.02909	0.09002	0.04574*	0.00430	0.27038***	0.20842***	0.16449***	-0.00303	0.03769	0.03618	0.02837	0.06016*	0.03045	0.07749**	0.10992**	0.12836***	0.02979	0.16264***	0.05118*	0.08150*	0.22458***	0.10058**	0.00350	0.07595**	0.07407*	0.01101	0.07533*	0.05644*	-0.01796	-0.00684	-
F4	0.01184	0.02952	0.07776*	0.08519*	0.06727*	0.00693	0.06529*	-0.00910	0.04526*	0.10262**	0.06546	0.06761*	0.08649**	0.22490***	0.18944***	0.18082***	0.09079**	0.04542*	0.11675**	0.08783**	0.10567***	0.09783**	0.13532***	0.08735***	0.06985**	0.11285**	0.04596*	0.11068**	0.11079**	0.23101***	0.14455***	0.09578**	0.11843***	0.14148***	0.09229**	0.09521**	0.09376**	0.13465***	0.10792**	0.12955***	-
F5	0.26282***	0.12593***	0.10142***	0.04011*	0.35369***	0.14511***	0.09248**	0.19725***	0.18155***	0.11821***	0.02007	0.10354**	0.14529***	-0.01097	-0.00732	0.00623	0.16809***	0.11261***	0.10048***	0.10568***	0.06964***	0.09925***	0.05603**	0.03145*	0.04690**	0.10422 ***	0.06604**	0.09502**	0.04962**	-0.00199	0.04089*	0.14985***	0.05378**	0.06596**	0.13447***	0.04937**	0.07050**	0.23727***	0.17282***	0.25753***	0.22417***	-
F6	0.26970***	0.07415***	0.03038	0.01920	0.27727***	0.10380***	0.03555**	0.15011***	0.21437***	0.04559*	-0.01964	0.04615*	0.05734*	0.03289*	0.00569	-0.01107	0.07725**	0.05916**	0.02367	0.03666*	0.01341	0.02963	0.00176	0.01784	0.04787*	0.02612	0.07034**	0.03497	-0.00125	0.00246	-0.00968	0.06180*	0.00916	0.00604	0.05152*	0.00725	0.01493	0.12304***	0.06757*	0.14721***	0.20188***	0.03234**	-
YRI	0.16307***	0.00754	-0.00236	0.03154	0.15250***	0.03119*	-0.00606	0.05861*	0.17486***	-0.02152	-0.01010	-0.02269	-0.01538	0.10803**	0.06851*	0.04490	0.00026	0.00281	-0.01510	-0.00368	0.00250	-0.00963	0.00477	0.01450	0.04380*	-0.01080	0.06487*	0.00864	0.00516	0.08176**	0.00815	-0.00048	0.00267	0.01225	-0.01365	-0.00182	0.00238	0.02968	0.00063	0.04106*	0.09506**	0.10855***	0.04180*	-
C.
	B1	B2	C1	D1	D2	D3	D4	D5	YRI
B1	-
B2	0.01650***	-
C1	0.11047***	0.10835***	-
D1	0.01035***	0.00729***	0.09924***	-
D2	0.01364***	0.01052***	0.10662***	0.00439***	-
D3	0.02239**	0.01914**	0.12042***	0.01260**	0.01612**	-
D4	0.01479**	0.01166***	0.10837***	0.00549***	0.00871**	0.01735*	-
D5	0.01098***	0.00783**	0.10433***	0.00049	0.00487*	0.01330*	0.00599*	-
YRI	0.01106**	0.00791**	0.10458***	0.00181	0.00495*	0.01339**	0.00607*	0.00222	-
D.
	B1	B2	C1	D1	D2	D3	D4	D5	E1	E2	E3	F1	F2	F3	YRI
B1	-
B2	0.01893***	-
C1	0.13858***	0.13923***	-
D1	0.01035***	0.00969***	0.12618***	-
D2	0.01645***	0.01579***	0.13837***	0.00679***	-
D3	0.02239*	0.02173**	0.15151***	0.01260**	0.01911*	-
D4	0.01479***	0.01413**	0.13770***	0.00505***	0.01053**	0.01735*	-
D5	0.00836*	0.01030*	0.13353***	0.00049	0.00772*	0.01330**	0.00599*	-
E1	0.01467***	0.01402***	0.13343***	0.00529***	0.01093***	0.01718*	0.00917**	0.00603*	-
E2	0.01175***	0.01107***	0.13246***	0.00257***	0.00852***	0.01409**	0.00682***	0.00300	0.00637**	-
E3	0.01175***	0.01107***	0.13246***	0.00193*	0.00852**	0.01409*	0.00682**	0.00300	0.00685***	0.00385*	-
F1	0.02706***	0.03298***	0.15282***	0.02378***	0.02857***	0.03744*	0.02905***	0.02518***	0.02858***	0.02466***	0.02579***	-
F2	0.01090**	0.01022*	0.13323***	0.00127	0.00764**	0.01321**	0.00377	0.00208	0.00596**	0.00294*	0.00294	0.02437***	-
F3	0.01772***	0.01707***	0.13806***	0.00849***	0.01311**	0.02044**	0.01206**	0.00907*	0.01281***	0.00985**	0.00985***	0.03177***	0.00823*	-
YRI	0.01106**	0.01038**	0.13385***	0.00181	0.00780**	0.01339**	0.00378	0.00222	0.00611**	-0.00026	0.00225	0.02529**	0.00216	0.00915*	-
